# Supplementary material for: The Effects of Creatine Monohydrate Supplementation on Recovery from Eccentric Exercise-Induced Muscle Damage: A Double-Blind, Randomized, Placebo-Controlled Trial Considering Sex and Age Differences
Source: Nutrients. 2025 May 23;17(11):1772. doi: 10.3390/nu17111772 (PMC12157024; doi:10.3390/nu17111772)
Supplement: Supplementary file 1 [file nutrients-17-01772-s001.zip]

Archive with 1 entries (1 files):
- nutrients-3629443-supplementary.xlsx
