# Supplementary material for: The Effects of Creatine Monohydrate Supplementation on Recovery from Eccentric Exercise-Induced Muscle Damage: A Double-Blind, Randomized, Placebo-Controlled Trial Considering Sex and Age Differences
Source: Nutrients. 2025 May 23;17(11):1772. doi: 10.3390/nu17111772 (PMC12157024; doi:10.3390/nu17111772)
Supplement: Supplementary file 1 [file nutrients-17-01772-s001.zip › nutrients-3629443-supplementary.xlsx]

## Sheet: row (pre-96h)
			ROM				MVC				Extensive soreness				muscle fatigue				50% circumference				5kHz reactance				shear modurus (BB+Br)
ID	group	Gender	pre	post	48	96	pre	post	48	96	pre	post	48	96	pre	post	48	96	pre	post	48	96	pre	post	48	96	pre	post	48	96
54	CRE	F	124.1	78.7	106	106.4	9.9	2.7	5.1	5.6	0	0	21.95	13.13	0	61.43	9.77	0	23	23	23.5	23.5	17.6	14.8	17.6	17.3	44.6	65.4	83.1	52.6
56	CRE	M	122.6	93.4	112.2	118.7	21	11.6	17.3	19.4	0	1.36	9.5	5.3	0	46.93	25.4	2.53	27.5	28.5	28.5	28	17.9	14.5	16.6	14.7	80.8	120.9	140.5	93.8
58	PLA	F	141	109.7	117.8	113.2	12.3	2.4	4.4	5.3	0	0	31.29	43.22	0	18.49	26.08	58.11	25	25.5	25.8	27	17.6	17	13.6	10.1	80.7	147.4	186.1	172
61	CRE	M	135	96.6	112.4	122	15.3	3.9	8.8	11.9	0	0	54.01	46.34	0	48.87	39	9.78	27.5	28.95	28	27.7	16.6	14	13.9	15.2	76.5	107.7	154.8	106
63	PLA	F	131.2	89.9	114.8	114.3	9.3	2.2	7.4	7.2	0	0	60.3	49.28	0	100	30.25	42.08	23	23	22.5	22.5	15.6	12.5	15.4	14.3	73.9	101	137.6	120.8
64	CRE	F	125.1	66.1	88.6	98.6	11.4	1	5.1	4.5	0	0	18.7	28.4	0	23.96	33.44	30.69	25	25	25.5	25.5	17.5	12.7	12.7	10.7	68.6	105	134.9	128.8
65	PLA	F	114.4	67	90.3	98.5	7.4	1.6	3.7	5.2	0	4.98	61.07	73.6	0	67.47	68.99	44.72	23	23.5	23	23.5	16.6	13.7	19	15.9	66.8	143	165.4	125
66	CRE	F	141	76.2	112	117.7	12	4.3	4.7	4.7	0	0	86.74	37.65	0	45.72	71.65	26.4	24	24	24.5	24.7	16.4	13.1	10.8	11.9	75.4	90.1	124.2	80.6
67	PLA	F	125.2	74.4	106	114.8	11.4	2.7	6.7	8.1	0	2.67	46.42	40.93	0	86.52	44.45	9.97	23	23	23	23	21.5	14.2	19.1	19	71.4	82.6	132.3	117.1
69	PLA	M	128.8	106.6	119.3	119.8	22.4	6.1	15.5	16.5	0	0	66.18	65.01	0	55.88	75.48	44.82	24.5	24.8	25	25	16.8	14.5	16.4	17.1	103.4	130.7	146.6	118
71	PLA	M	121.9	86.6	106.8	108.9	19.7	6.2	8.3	8.1	0	12.41	50.68	18.59	0	74.67	83.02	23.51	30	30.8	31	31.5	17.8	15.8	13.7	13.2	115.4	185.1	211.4	134.4
72	CRE	F	129.1	59.4	104.3	115.3	10.8	2.1	5.3	6	0	0	43.01	18.67	0	43.04	36.89	8.09	21.5	22	22	22	17.3	15.5	16.7	15.2	75	106.6	112.2	90.1
73	CRE	M	121.6	94.1	95.4	100.1	16.9	4.7	9.5	11.1	0	1.81	53.94	60.98	0	91	15.4	56	25.6	26.5	26	26.3	17.4	13.8	14.3	11.7	107.3	141.5	199.7	123.2
76	PLA	M	123.5	81.9	102.4	109.6	17	3.3	6.8	7.3	0	6.23	30.9	11.2	0	17.91	18.94	0	26	26	26	26.5	16.4	13.6	16.4	12.2	70.8	130.1	141.9	133
77	PLA	F	129.4	98.3	111.9	118.7	9.3	2.3	5.8	6.8	0	4.29	20.72	25.21	0	59.91	23.73	18.54	22	23	22.8	23	13.9	11.5	12.3	13.2	89.6	106.1	122.5	106.4
78	CRE	F	126.2	118.2	124.8	127.9	8.7	6.5	9.2	10.1	0	0	21.37	3.65	0	33.98	49.36	2.27	22.5	22	23	23	12.9	11.6	11.7	12	62	71	74.1	65.2
81	PLA	F	132.2	79.6	103.3	101.7	11.6	3.2	5.4	6.1	0	1.37	11.89	17.31	0	24.14	14.66	15.76	24.5	24.7	25.1	25	10.5	10	10.1	8	52.9	92.3	120.9	95.9
83	CRE	F	124.5	85.6	117.5	119	11.3	2.3	10.9	11.7	0	0	0	0	0	50.83	0	0	23	23.8	24	23.5	14	12.3	14.6	14.7	69.5	86	91.1	81.3
84	PLA	F	126.9	60.5	87.7	101.2	10.1	1.4	4.6	4.7	0	1.5	29.59	14.58	0	75.28	16.72	19.52	22.5	23	22.8	23.5	17.1	16.3	14.9	13	142.3	186.2	208.7	171.2
87	CRE	M	121.5	60.9	96.8	90.1	14.8	3.1	5.9	6.3	0	3.59	30.68	37.09	0	28.05	12.89	24.7	21.5	22	21.5	22	18	14.9	13.9	10.8	112.5	213.2	252.4	208.1
88	PLA	M	115.3	87.5	105	110.2	18.9	9.1	14.8	18.3	0	0	35.96	8.59	0	64.97	12.24	8.28	29	30	29.5	29.5	17	14.7	16.9	17.3	83.3	107.4	139.8	97.8
89	PLA	M	116.9	64.7	91.4	104.2	21.3	3.6	7.6	14.4	0	28.47	88.25	17.65	0	100	91.68	32.01	28	29	29.5	29	17	14.2	13	11.7	94	172.8	178.8	134.4
90	PLA	F	121.8	83.4	113.4	120.4	11.1	3.4	7.3	8.3	0	25.44	23.89	46.36	0	99.18	80.25	37.97	22	22	22	22	19.5	16	16	17.9	68.2	88.9	117.8	93.7
91	CRE	F	128.8	109.9	127.2	116.2	13.5	10.9	14.2	14.2	0	11.34	20.66	0	0	27.97	37.08	14.3	25	25.5	25	25.5	16.5	14.1	15.7	15.6	71.4	81.4	92.2	72.4
93	CRE	F	123.5	97.2	118.9	125.4	13.3	6.8	12.9	12.9	0	0	13.41	4.53	0	83.74	5.75	0	24	24.5	24	23.5	18.3	14.8	20.5	19.2	48.3	47.9	74.8	55.6
94	PLA	M	116.2	93.5	100.7	98	26.1	12.6	15.3	16.1	0	0	52.75	39.19	0	50.81	74.07	13.8	35	35.5	36.5	36.5	15.3	12.1	12.4	12.5	121.9	201.7	186.5	120.7
95	PLA	M	112.9	74.5	90.6	108.3	16.7	6.6	9.7	11.5	0	29.46	69.42	42.61	0	78.59	89.97	19.98	25	26	25.5	25.5	16.2	13.7	13	13	74.9	139	143.9	104.8
96	PLA	M	122.9	78.4	101.4	106.3	16.4	4.2	9.7	9.6	0	0	35.18	47.12	0	66.12	39.81	66.44	21.5	22	21.5	22	14	12.8	13.4	12.3	98.8	161.3	192.8	174.8
97	PLA	M	124.8	87.1	103.6	115.5	22.6	3.5	15.4	15.7	0	2.33	9.28	25.06	0	52.16	30.89	18.24	28.5	29.5	29.2	30	14.8	12.9	14.7	12.7	85.8	110	137.6	111.7
100	CRE	M	130.1	102.8	111.6	120.8	17.1	3.3	10.4	11.2	0	0	18.79	24.18	0	25.34	36	10.49	26.5	26.5	26	26.5	13.1	11.5	12.7	13.1	46	70.8	74	74.8
102	CRE	M	117.2	67.1	90.5	96.5	20.8	5.5	9.1	10.3	0	0	30.72	9.86	0	73.79	62.76	4.33	27.5	29	28.5	29	20.5	15.8	14.5	13.2	84.2	130.4	167.8	125.9
103	CRE	M	126.2	83.8	110.1	117.1	16.3	5.3	10.2	11.8	0	0	0	0	0	48.08	0	0	24.5	25	25	25	17.6	14.3	18.4	13.8	74.8	120.1	125.1	82.9
104	CRE	M	116.1	82.7	108.4	114.4	22.8	7.5	18.7	20.5	0	0	40.03	17.91	0	91.69	68.55	39.9	26.5	27.5	27.5	27	13.4	11.6	13.5	13.7	82	122.6	126.4	93.6
105	CRE	F	116.9	80.4	107.8	101.4	12.9	3	8	8.3	0	0	30.15	16.41	0	68.28	48	14.79	27	27	27	27.5	18	14.2	15.3	14.2	61.5	95.1	117.6	95.5
108	PLA	F	133.7	82.8	110.2	117.1	11.4	3	7.1	9.2	0	26.46	91.1	60.92	0	84.07	62.17	49.16	24.5	24.5	24.5	24.5	11.3	9.5	13.8	9.6	50.1	55	73.4	70.8
109	CRE	F	120.9	98.6	113	119.7	14.5	9.5	12	13.2	0	0	18.63	0.96	0	24.51	20.86	0.88	24.5	24.5	24.5	24	14.8	13.1	13.7	14.5	73.8	76.7	97.5	90.4
110	CRE	M	117.4	89.1	107.8	108.9	21.5	7.5	13.3	11.9	0	4.77	0	3.61	0	4.8	12.88	6.08	28	29.5	29	29	14.3	10.8	12.6	10.4	99.6	197.8	204.5	186.1
111	PLA	F	129.6	44.2	102.5	109.7	15.6	2.7	8.6	6.5	0	48.89	50.83	68.88	0	100	70.07	79.56	24	25	24.5	24.5	14.3	13	14.5	12.5	62	62.1	125.8	120.2
112	CRE	M	116.1	108.9	115.3	118.2	22.1	18.6	21.6	20.5	0	2.26	29.91	0	0	16.61	59.76	0.84	31.5	32	31	30.5	17.7	14.6	20.4	19.2	63.2	66.5	71.8	66.3
113	PLA	F	120	87	105.2	111.5	13.5	3.9	9.1	10.6	0	0	24.86	13.97	0	71.88	79.14	3.81	29.5	30	30	29.8	11.9	10.8	11.7	10.8	50.1	76	108.2	96.2
	mean	PLA	124.43	81.88	104.215	110.095	15.205	4.2	8.66	9.775	0	9.725	44.528	36.464	0	67.4025	51.6305	30.314	25.525	26.04	25.985	26.19	15.755	13.44	14.515	13.315	82.815	123.935	148.9	120.945
		CRE	124.195	87.485	109.03	112.72	15.345	6.005	10.61	11.305	0	1.2565	27.11	16.4335	0	46.931	32.272	12.6035	25.305	25.8375	25.7	25.685	16.49	13.6	15.005	14.055	73.85	105.835	125.935	98.66

## Sheet: % (pre-96h)
			ROM				MVC				Extensive soreness				muscle fatigue				50% circumference				5kHz reactance				shear modurus (BB+Br)
ID	group	Gender	pre	post	48	96	pre	post	48	96	pre	post	48	96	pre	post	48	96	pre	post	48	96	pre	post	48	96	pre	post	48	96
54	CRE	F	100	63.4166	85.415	85.7373	100	27.2727	51.5152	56.5657	0	0	21.95	13.13	0	61.43	9.77	0	100	100	102.174	102.174	100	84.0909	100	98.2955	100	146.637	186.323	117.937
56	CRE	M	100	76.1827	91.5171	96.8189	100	55.2381	82.381	92.381	0	1.36	9.5	5.3	0	46.93	25.4	2.53	100	103.636	103.636	101.818	100	81.0056	92.7374	82.1229	100	149.629	173.886	116.089
58	PLA	F	100	77.8014	83.5461	80.2837	100	19.5122	35.7724	43.0894	0	0	31.29	43.22	0	18.49	26.08	58.11	100	102	103.2	108	100	96.5909	77.2727	57.3864	100	182.652	230.607	213.135
61	CRE	M	100	71.5556	83.2593	90.3704	100	25.4902	57.5163	77.7778	0	0	54.01	46.34	0	48.87	39	9.78	100	105.273	101.818	100.727	100	84.3373	83.7349	91.5663	100	140.784	202.353	138.562
63	PLA	F	100	68.5213	87.5	87.1189	100	23.6559	79.5699	77.4194	0	0	60.3	49.28	0	100	30.25	42.08	100	100	97.8261	97.8261	100	80.1282	98.7179	91.6667	100	136.671	186.198	163.464
64	CRE	F	100	52.8377	70.8233	78.8169	100	8.77193	44.7368	39.4737	0	0	18.7	28.4	0	23.96	33.44	30.69	100	100	102	102	100	72.5714	72.5714	61.1429	100	153.061	196.647	187.755
65	PLA	F	100	58.5664	78.9336	86.1014	100	21.6216	50	70.2703	0	4.98	61.07	73.6	0	67.47	68.99	44.72	100	102.174	100	102.174	100	82.5301	114.458	95.7831	100	214.072	247.605	187.126
66	CRE	F	100	54.0426	79.4326	83.4752	100	35.8333	39.1667	39.1667	0	0	86.74	37.65	0	45.72	71.65	26.4	100	100	102.083	102.917	100	79.878	65.8537	72.561	100	119.496	164.721	106.897
67	PLA	F	100	59.4249	84.6645	91.6933	100	23.6842	58.7719	71.0526	0	2.67	46.42	40.93	0	86.52	44.45	9.97	100	100	100	100	100	66.0465	88.8372	88.3721	100	115.686	185.294	164.006
69	PLA	M	100	82.764	92.6242	93.0124	100	27.2321	69.1964	73.6607	0	0	66.18	65.01	0	55.88	75.48	44.82	100	101.224	102.041	102.041	100	86.3095	97.619	101.786	100	126.402	141.779	114.12
71	PLA	M	100	71.0418	87.6128	89.3355	100	31.4721	42.132	41.1168	0	12.41	50.68	18.59	0	74.67	83.02	23.51	100	102.667	103.333	105	100	88.764	76.9663	74.1573	100	160.399	183.189	116.464
72	CRE	F	100	46.0108	80.7901	89.3106	100	19.4444	49.0741	55.5556	0	0	43.01	18.67	0	43.04	36.89	8.09	100	102.326	102.326	102.326	100	89.5954	96.5318	87.8613	100	142.133	149.6	120.133
73	CRE	M	100	77.3849	78.4539	82.3191	100	27.8107	56.213	65.6805	0	1.81	53.94	60.98	0	91	15.4	56	100	103.516	101.562	102.734	100	79.3103	82.1839	67.2414	100	131.873	186.114	114.818
76	PLA	M	100	66.3158	82.915	88.7449	100	19.4118	40	42.9412	0	6.23	30.9	11.2	0	17.91	18.94	0	100	100	100	101.923	100	82.9268	100	74.3902	100	183.757	200.424	187.853
77	PLA	F	100	75.966	86.476	91.7311	100	24.7312	62.3656	73.1183	0	4.29	20.72	25.21	0	59.91	23.73	18.54	100	104.545	103.636	104.545	100	82.7338	88.4892	94.964	100	118.415	136.719	118.75
78	CRE	F	100	93.6609	98.8906	101.347	100	74.7126	105.747	116.092	0	0	21.37	3.65	0	33.98	49.36	2.27	100	97.7778	102.222	102.222	100	89.9225	90.6977	93.0233	100	114.516	119.516	105.161
81	PLA	F	100	60.2118	78.1392	76.9289	100	27.5862	46.5517	52.5862	0	1.37	11.89	17.31	0	24.14	14.66	15.76	100	100.816	102.449	102.041	100	95.2381	96.1905	76.1905	100	174.48	228.544	181.285
83	CRE	F	100	68.755	94.3775	95.5823	100	20.354	96.4602	103.54	0	0	0	0	0	50.83	0	0	100	103.478	104.348	102.174	100	87.8571	104.286	105	100	123.741	131.079	116.978
84	PLA	F	100	47.6753	69.1095	79.7478	100	13.8614	45.5446	46.5347	0	1.5	29.59	14.58	0	75.28	16.72	19.52	100	102.222	101.333	104.444	100	95.3216	87.1345	76.0234	100	130.85	146.662	120.309
87	CRE	M	100	50.1235	79.6708	74.1564	100	20.9459	39.8649	42.5676	0	3.59	30.68	37.09	0	28.05	12.89	24.7	100	102.326	100	102.326	100	82.7778	77.2222	60	100	189.511	224.356	184.978
88	PLA	M	100	75.889	91.0668	95.5768	100	48.1481	78.3069	96.8254	0	0	35.96	8.59	0	64.97	12.24	8.28	100	103.448	101.724	101.724	100	86.4706	99.4118	101.765	100	128.932	167.827	117.407
89	PLA	M	100	55.3464	78.1865	89.136	100	16.9014	35.6808	67.6056	0	28.47	88.25	17.65	0	100	91.68	32.01	100	103.571	105.357	103.571	100	83.5294	76.4706	68.8235	100	183.83	190.213	142.979
90	PLA	F	100	68.4729	93.1034	98.8506	100	30.6306	65.7658	74.7748	0	25.44	23.89	46.36	0	99.18	80.25	37.97	100	100	100	100	100	82.0513	82.0513	91.7949	100	130.352	172.727	137.39
91	CRE	F	100	85.3261	98.7578	90.2174	100	80.7407	105.185	105.185	0	11.34	20.66	0	0	27.97	37.08	14.3	100	102	100	102	100	85.4545	95.1515	94.5455	100	114.006	129.132	101.401
93	CRE	F	100	78.7045	96.2753	101.538	100	51.1278	96.9925	96.9925	0	0	13.41	4.53	0	83.74	5.75	0	100	102.083	100	97.9167	100	80.8743	112.022	104.918	100	99.1718	154.865	115.114
94	PLA	M	100	80.4647	86.6609	84.3373	100	48.2759	58.6207	61.6858	0	0	52.75	39.19	0	50.81	74.07	13.8	100	101.429	104.286	104.286	100	79.085	81.0458	81.6993	100	165.463	152.994	99.0156
95	PLA	M	100	65.9876	80.248	95.9256	100	39.521	58.0838	68.8623	0	29.46	69.42	42.61	0	78.59	89.97	19.98	100	104	102	102	100	84.5679	80.2469	80.2469	100	185.581	192.123	139.92
96	PLA	M	100	63.7917	82.5061	86.4931	100	25.6098	59.1463	58.5366	0	0	35.18	47.12	0	66.12	39.81	66.44	100	102.326	100	102.326	100	91.4286	95.7143	87.8571	100	163.259	195.142	176.923
97	PLA	M	100	69.7917	83.0128	92.5481	100	15.4867	68.1416	69.469	0	2.33	9.28	25.06	0	52.16	30.89	18.24	100	103.509	102.456	105.263	100	87.1622	99.3243	85.8108	100	128.205	160.373	130.186
100	CRE	M	100	79.0161	85.7802	92.8517	100	19.2982	60.8187	65.4971	0	0	18.79	24.18	0	25.34	36	10.49	100	100	98.1132	100	100	87.7863	96.9466	100	100	153.913	160.87	162.609
102	CRE	M	100	57.2526	77.2184	82.3379	100	26.4423	43.75	49.5192	0	0	30.72	9.86	0	73.79	62.76	4.33	100	105.455	103.636	105.455	100	77.0732	70.7317	64.3902	100	154.869	199.287	149.525
103	CRE	M	100	66.4025	87.2425	92.7892	100	32.5153	62.5767	72.3926	0	0	0	0	0	48.08	0	0	100	102.041	102.041	102.041	100	81.25	104.545	78.4091	100	160.561	167.246	110.829
104	CRE	M	100	71.2317	93.3678	98.5357	100	32.8947	82.0175	89.9123	0	0	40.03	17.91	0	91.69	68.55	39.9	100	103.774	103.774	101.887	100	86.5672	100.746	102.239	100	149.512	154.146	114.146
105	CRE	F	100	68.7767	92.2156	86.7408	100	23.2558	62.0155	64.3411	0	0	30.15	16.41	0	68.28	48	14.79	100	100	100	101.852	100	78.8889	85	78.8889	100	154.634	191.22	155.285
108	PLA	F	100	61.9297	82.4233	87.5841	100	26.3158	62.2807	80.7018	0	26.46	91.1	60.92	0	84.07	62.17	49.16	100	100	100	100	100	84.0708	122.124	84.9558	100	109.78	146.507	141.317
109	CRE	F	100	81.555	93.4657	99.0074	100	65.5172	82.7586	91.0345	0	0	18.63	0.96	0	24.51	20.86	0.88	100	100	100	97.9592	100	88.5135	92.5676	97.973	100	103.93	132.114	122.493
110	CRE	M	100	75.8944	91.8228	92.7598	100	34.8837	61.8605	55.3488	0	4.77	0	3.61	0	4.8	12.88	6.08	100	105.357	103.571	103.571	100	75.5245	88.1119	72.7273	100	198.594	205.321	186.847
111	PLA	F	100	34.1049	79.0895	84.6451	100	17.3077	55.1282	41.6667	0	48.89	50.83	68.88	0	100	70.07	79.56	100	104.167	102.083	102.083	100	90.9091	101.399	87.4126	100	100.161	202.903	193.871
112	CRE	M	100	93.7984	99.3109	101.809	100	84.1629	97.7376	92.7602	0	2.26	29.91	0	0	16.61	59.76	0.84	100	101.587	98.4127	96.8254	100	82.4859	115.254	108.475	100	105.222	113.608	104.905
113	PLA	F	100	72.5	87.6667	92.9167	100	28.8889	67.4074	78.5185	0	0	24.86	13.97	0	71.88	79.14	3.81	100	101.695	101.695	101.017	100	90.7563	98.3193	90.7563	100	151.697	215.968	192.016
	mean	PLA	100	65.8284	83.7743	88.6356	100	26.4927	56.9233	64.5218	0	9.725	44.528	36.464	0	67.4025	51.6305	30.314	100	101.99	101.671	102.513	100	85.831	93.0896	84.5921	100	149.532	184.19	151.877
		CRE	100	70.5964	87.9044	90.8261	100	38.3356	68.9194	73.5892	0	1.2565	27.11	16.4335	0	46.931	32.272	12.6035	100	102.031	101.586	101.546	100	82.7882	91.3448	86.069	100	140.29	167.12	131.623

## Sheet: InBody data（仮）
TestDate/Time	TimePoint	group	ID	Gender	Age	Height	Weight	BodyFatMass	SoftLeanMass	FatFreeMass	Skeletal MuscleMass	BodyMass Index	PercentBody Fat	ECW/TBW
2023.08.07 10:35:24	pre	CRE	54	F	19	167	51.5	13.5	35.7	38	20.5	18.5	26.1	0.38		TimePoint	pre	post	96	48	pre	post	96	48	pre	post	96	48	pre	post	96	48	pre	post	96	48	pre	post	96	48	pre	post	96	48	pre	post	96	48	pre
2023.08.07 11:24:04	post	CRE	54	F	19	167	51.5	13.5	35.7	38	20.4	18.5	26.3	0.381		group	CRE	CRE	CRE	CRE	CRE	CRE	CRE	CRE	PLA	PLA	PLA	PLA	CRE	CRE	CRE	CRE	PLA	PLA	PLA	PLA	CRE	CRE	CRE	CRE	PLA	PLA	PLA	PLA	CRE	CRE	CRE	CRE	PLA
2023.08.11 10:38:59	96	CRE	54	F	19	167	51.2	13.4	35.5	37.8	20.2	18.4	26.2	0.385		ID	54	54	54	54	56	56	56	56	58	58	58	58	61	61	61	61	63	63	63	63	64	64	64	64	65	65	65	65	66	66	66	66	67
2023.08.09 10:41:16	48	CRE	54	F	19	167	51.3	13.3	35.7	38	20.4	18.4	26	0.381		Gender	F	F	F	F	M	M	M	M	F	F	F	F	M	M	M	M	F	F	F	F	F	F	F	F	F	F	F	F	F	F	F	F	F
2023.08.14 11:33:58	pre	CRE	56	M	21	168	61.1	7.2	51	53.9	30.9	21.6	11.8	0.36		Age	19	19	19	19	21	21	21	21	24	24	24	24	18	18	18	18	18	18	19	19	23	23	23	23	24	24	24	24	21	21	21	21	31
2023.08.14 12:20:36	post	CRE	56	M	21	168	61	6.8	51.3	54.2	31.2	21.6	11.1	0.36		Height	167	167	167	167	168	168	168	168	163	163	163	163	173	173	173	173	166	166	166	166	158	158	158	158	155	155	155	155	162	162	162	162	157
2023.08.18 11:30:01	96	CRE	56	M	21	168	61.8	6.5	52.3	55.3	31.6	21.9	10.5	0.365		Weight	51.5	51.5	51.2	51.3	61.1	61	61.8	61.2	52.5	52.4	52.6	53	65.4	65.4	64.4	65.3	51.7	51.4	51.3	51.4	57.8	56.8	57.6	58.1	45.1	45.1	44.8	44.7	49.3	49.2	49.7	50.1	51.2
2023.08.16 13:45:08	48	CRE	56	M	21	168	61.2	7.7	50.6	53.5	30.4	21.7	12.6	0.365		BodyFatMass	13.5	13.5	13.4	13.3	7.2	6.8	6.5	7.7	10	10	10	9.8	9.5	9.3	9.1	9.5	12.9	12.2	12.6	12.7	18.1	17.3	16.4	17.8	12.3	12	11.7	12.3	9.4	9.1	9.4	9.1	14.7
2023.08.19 12:52:24	pre	PLA	58	F	24	163	52.5	10	39.9	42.5	23.3	19.8	19	0.375		SoftLeanMass	35.7	35.7	35.5	35.7	51	51.3	52.3	50.6	39.9	39.9	40.1	40.6	52.8	53	52.3	52.8	36.5	36.9	36.4	36.4	37.4	37.2	38.9	38	30.9	31.2	31.2	30.5	37.6	37.8	37.9	38.6	34.3
2023.08.19 13:36:39	post	PLA	58	F	24	163	52.4	10	39.9	42.4	23.3	19.7	19.2	0.374		FatFreeMass	38	38	37.8	38	53.9	54.2	55.3	53.5	42.5	42.4	42.6	43.2	55.9	56.1	55.3	55.8	38.8	39.2	38.7	38.7	39.7	39.5	41.2	40.3	32.8	33.1	33.1	32.4	39.9	40.1	40.3	41	36.5
2023.08.23 21:50:24	96	PLA	58	F	24	163	52.6	10	40.1	42.6	23.3	19.8	19	0.379		Skeletal MuscleMass	20.5	20.4	20.2	20.4	30.9	31.2	31.6	30.4	23.3	23.3	23.3	23.6	31.5	31.7	31.3	31.4	20.9	21.2	20.8	21	21.4	21.3	22.1	21.6	17.4	17.7	17.7	17.3	21.9	22	22	22.4	19.7
2023.08.21 15:02:51	48	PLA	58	F	24	163	53	9.8	40.6	43.2	23.6	19.9	18.6	0.378		BodyMass Index	18.5	18.5	18.4	18.4	21.6	21.6	21.9	21.7	19.8	19.7	19.8	19.9	21.9	21.9	21.5	21.8	18.8	18.7	18.6	18.7	23.2	22.8	23.1	23.3	18.8	18.8	18.6	18.6	18.8	18.7	18.9	19.1	20.8
2023.08.21 12:52:56	pre	CRE	61	M	18	173	65.4	9.5	52.8	55.9	31.5	21.9	14.5	0.374		PercentBody Fat	26.1	26.3	26.2	26	11.8	11.1	10.5	12.6	19	19.2	19	18.6	14.5	14.2	14.1	14.6	25	23.7	24.7	24.8	31.3	30.5	28.5	30.6	27.4	26.6	26	27.4	19	18.4	18.8	18.2	28.8
2023.08.21 13:40:58	post	CRE	61	M	18	173	65.4	9.3	53	56.1	31.7	21.9	14.2	0.373		ECW/TBW	0.38	0.381	0.385	0.381	0.36	0.36	0.365	0.365	0.375	0.374	0.379	0.378	0.374	0.373	0.371	0.376	0.384	0.382	0.384	0.378	0.385	0.384	0.392	0.39	0.379	0.38	0.378	0.376	0.372	0.372	0.378	0.378	0.376
2023.08.25 10:30:53	96	CRE	61	M	18	173	64.4	9.1	52.3	55.3	31.3	21.5	14.1	0.371
2023.08.23 08:41:51	48	CRE	61	M	18	173	65.3	9.5	52.8	55.8	31.4	21.8	14.6	0.376
2023.12.11 18:59:18	pre	PLA	63	F	18	166	51.7	12.9	36.5	38.8	20.9	18.8	25	0.384				pre	post	96	48	pre	post	96	48	pre	post	96	48	pre	post	96	48	pre	post	96	48	pre	post	96	48	pre	post	96	48	pre	post	96	48
2023.12.11 19:52:01	post	PLA	63	F	18	166	51.4	12.2	36.9	39.2	21.2	18.7	23.7	0.382		ID	group	Hight	Hight	Hight	Hight	Weight	Weight	Weight	Weight	BodyFatMass	BodyFatMass	BodyFatMass	BodyFatMass	SoftLeanMass	SoftLeanMass	SoftLeanMass	SoftLeanMass	FatFreeMass	FatFreeMass	FatFreeMass	FatFreeMass	Skeletal MuscleMass	Skeletal MuscleMass	Skeletal MuscleMass	Skeletal MuscleMass	BodyMass Index	BodyMass Index	BodyMass Index	BodyMass Index	PercentBody Fat	PercentBody Fat	PercentBody Fat	PercentBody Fat
2023.12.15 16:37:08	96	PLA	63	F	19	166	51.3	12.6	36.4	38.7	20.8	18.6	24.7	0.384		54	CRE
2023.12.13 18:31:12	48	PLA	63	F	19	166	51.4	12.7	36.4	38.7	21	18.7	24.8	0.378		56	CRE
2023.10.16 08:55:00	pre	CRE	64	F	23	158	57.8	18.1	37.4	39.7	21.4	23.2	31.3	0.385		58	PLA
2023.10.16 09:51:26	post	CRE	64	F	23	158	56.8	17.3	37.2	39.5	21.3	22.8	30.5	0.384		61	CRE
2023.10.20 09:34:56	96	CRE	64	F	23	158	57.6	16.4	38.9	41.2	22.1	23.1	28.5	0.392		63	PLA
2023.10.18 09:29:46	48	CRE	64	F	23	158	58.1	17.8	38	40.3	21.6	23.3	30.6	0.39		64	CRE
2023.10.30 18:08:57	pre	PLA	65	F	24	155	45.1	12.3	30.9	32.8	17.4	18.8	27.4	0.379		65	PLA
2023.10.30 18:56:09	post	PLA	65	F	24	155	45.1	12	31.2	33.1	17.7	18.8	26.6	0.38		66	CRE
2023.11.03 18:40:39	96	PLA	65	F	24	155	44.8	11.7	31.2	33.1	17.7	18.6	26	0.378		67	PLA
2023.11.01 18:34:27	48	PLA	65	F	24	155	44.7	12.3	30.5	32.4	17.3	18.6	27.4	0.376		69	PLA
2023.08.07 11:01:58	pre	CRE	66	F	21	162	49.3	9.4	37.6	39.9	21.9	18.8	19	0.372		71	PLA
2023.08.07 11:50:29	post	CRE	66	F	21	162	49.2	9.1	37.8	40.1	22	18.7	18.4	0.372		72	CRE
2023.08.11 11:07:03	96	CRE	66	F	21	162	49.7	9.4	37.9	40.3	22	18.9	18.8	0.378		73	CRE
2023.08.09 11:21:32	48	CRE	66	F	21	162	50.1	9.1	38.6	41	22.4	19.1	18.2	0.378		76	PLA
2023.12.11 16:02:31	pre	PLA	67	F	31	157	51.2	14.7	34.3	36.5	19.7	20.8	28.8	0.376		77	PLA
2023.12.11 16:56:17	post	PLA	67	F	31	157	51.1	14.1	34.8	37	20	20.7	27.6	0.376		78	CRE
2023.12.15 17:07:36	96	PLA	67	F	31	157	50.9	13.9	34.7	37	20.1	20.6	27.3	0.372		81	PLA
2023.12.13 17:36:42	48	PLA	67	F	31	157	50.4	13.2	35	37.2	20.3	20.4	26.3	0.367		83	CRE
2023.10.09 17:17:40	pre	PLA	69	M	20	183	61.8	4.4	54.2	57.4	32.3	18.5	7.1	0.375		84	PLA
2023.10.09 18:00:07	post	PLA	69	M	20	183	61.7	4.8	53.8	56.9	32.1	18.4	7.8	0.374		87	CRE
2023.10.13 17:10:08	96	PLA	69	M	20	183	62.2	6.9	52.2	55.3	30.9	18.6	11.1	0.379		88	PLA
2023.10.11 16:23:39	48	PLA	69	M	20	183	62	5.8	53.1	56.2	31.4	18.5	9.4	0.38		89	PLA
2023.12.11 17:15:10	pre	PLA	71	M	40	176	74.1	16.1	54.6	58	32.8	23.9	21.7	0.371		90	PLA
2023.12.11 17:55:22	post	PLA	71	M	40	176	74	15.4	55.2	58.6	33.2	23.9	20.8	0.37		91	CRE
2023.12.15 18:08:09	96	PLA	71	M	40	176	74.1	15.6	55	58.5	32.9	23.9	21.1	0.375		93	CRE
2023.12.13 15:36:02	48	PLA	71	M	40	176	73	14.5	55.1	58.5	33.4	23.6	19.8	0.364		94	PLA
2023.11.27 18:23:49	pre	CRE	72	F	35	161.4	48.2	10.5	35.4	37.7	20.3	18.5	21.7	0.381		95	PLA
2023.11.27 19:05:10	post	CRE	72	F	35	161.4	48	10.1	35.7	37.9	20.4	18.4	21.1	0.382		96	PLA
2023.12.01 18:34:48	96	CRE	72	F	35	161.4	47.4	10	35.2	37.4	20.1	18.2	21.2	0.382		97	PLA
2023.11.29 18:26:33	48	CRE	72	F	35	161.4	48.2	10.9	35	37.3	20	18.5	22.6	0.382		100	CRE
2023.08.07 13:12:34	pre	CRE	73	M	28	167	54.2	6	45.6	48.2	27.1	19.4	11.1	0.37		102	CRE
2023.08.07 13:56:33	post	CRE	73	M	28	167	54.1	6.4	45.2	47.7	26.8	19.4	11.9	0.37		103	CRE
2023.08.11 11:34:35	96	CRE	73	M	28	167	54	6	45.5	48	26.9	19.4	11.2	0.371		104	CRE
2023.08.09 13:35:24	48	CRE	73	M	28	167	54.1	6.2	45.4	47.9	26.8	19.4	11.5	0.372		105	CRE
2023.08.07 09:34:38	pre	PLA	76	M	21	161.5	58.5	12.5	43.4	46	25.6	22.4	21.3	0.372		108	PLA
2023.08.07 10:24:15	post	PLA	76	M	21	161.5	58.5	11.7	44.2	46.8	26.1	22.4	19.9	0.372		109	CRE
2023.08.11 09:37:26	96	PLA	76	M	21	161.5	58.5	12	43.9	46.5	25.9	22.4	20.5	0.373		110	CRE
2023.08.09 09:46:35	48	PLA	76	M	21	161.5	57.8	13	42.3	44.8	24.9	22.2	22.5	0.37		111	PLA
2023.08.21 10:10:29	pre	PLA	77	F	19	163	49.2	10.3	36.6	38.9	21	18.5	20.8	0.381		112	CRE
2023.08.21 10:54:22	post	PLA	77	F	19	163	49.1	10.2	36.6	38.9	21	18.5	20.7	0.382		113	PLA
2023.08.25 10:25:21	96	PLA	77	F	19	163	49.3	10	37	39.3	21.4	18.6	20.3	0.378		PLA
2023.08.23 08:37:48	48	PLA	77	F	19	163	49.7	10.2	37.2	39.5	21.3	18.7	20.5	0.383		PLA
2024.02.12 14:06:52	pre	CRE	78	F	19	152	48.6	11.9	34.6	36.7	19.9	21	24.5	0.376		PLA
2024.02.12 14:56:00	post	CRE	78	F	19	152	48.6	11.7	34.8	36.9	20	21	24.1	0.377		CRE
2024.02.16 09:41:26	96	CRE	78	F	19	152	49.2	12.1	35	37.1	20	21.3	24.6	0.381		CRE
2024.02.14 09:11:49	48	CRE	78	F	19	152	49.1	11.7	35.3	37.4	20.2	21.3	23.9	0.379		CRE
2023.09.04 10:10:31	pre	PLA	81	F	25	163	56.3	14.1	39.7	42.2	23	21.2	25.1	0.379		CRE
2023.09.04 10:58:10	post	PLA	81	F	25	163	56.2	14.3	39.5	41.9	22.9	21.2	25.4	0.38		CRE
2023.09.08 13:46:46	96	PLA	81	F	25	163	55.8	13.3	40.1	42.5	23.2	21	23.8	0.38		CRE
2023.09.06 10:07:28	48	PLA	81	F	25	163	55.8	13.5	39.9	42.3	23.2	21	24.2	0.377		CRE
2024.02.12 13:11:24	pre	CRE	83	F	20	165	55.9	10.9	42.4	45	24.7	20.5	19.5	0.38		CRE
2024.02.12 13:50:48	post	CRE	83	F	20	165	55.9	10.6	42.7	45.3	24.9	20.5	19.1	0.379		PLA
2024.02.16 08:05:11	96	CRE	83	F	20	165	55.8	10.7	42.5	45.1	24.7	20.5	19.1	0.38		PLA
2024.02.14 10:11:20	48	CRE	83	F	20	165	55.7	11.5	41.6	44.2	24.2	20.5	20.7	0.38		PLA
2023.09.25 14:54:35	pre	PLA	84	F	22	160	49.7	13.6	33.9	36.1	19.5	19.4	27.3	0.376		PLA
2023.09.25 15:58:57	post	PLA	84	F	22	160	49.5	13.1	34.2	36.4	19.7	19.3	26.4	0.375		PLA
2023.09.29 14:30:37	96	PLA	84	F	22	160	50.9	12.9	35.7	38	20.3	19.9	25.3	0.384		PLA
2023.09.27 15:02:04	48	PLA	84	F	22	160	49.2	12.3	34.7	36.9	19.9	19.2	25	0.378		PLA
2023.12.04 19:06:48	pre	CRE	87	M	22	160	47.1	5	39.8	42.1	23.5	18.4	10.7	0.366		PLA
2023.12.04 19:49:42	post	CRE	87	M	22	160	47	4.6	40.1	42.4	23.7	18.4	9.9	0.366		CRE
2023.12.08 18:08:55	96	CRE	87	M	22	160	47.6	4.8	40.5	42.8	23.8	18.6	10.1	0.369		CRE
2023.12.06 18:08:33	48	CRE	87	M	22	160	47.4	4.3	40.8	43.1	24.1	18.5	9	0.366		CRE
2023.09.11 14:07:25	pre	PLA	88	M	20	180	71.7	12.3	56.1	59.4	33.6	22.1	17.2	0.373		CRE
2023.09.11 14:53:18	post	PLA	88	M	20	180	71.5	12.2	56	59.3	33.6	22.1	17.1	0.373		PLA
2023.09.15 12:38:46	96	PLA	88	M	20	180	72	12.3	56.3	59.7	33.8	22.2	17	0.372		PLA
2023.09.13 13:59:10	48	PLA	88	M	20	180	72	12	56.6	60	34	22.2	16.6	0.373		PLA
2023.12.04 18:13:07	pre	PLA	89	M	38	170	74.7	18.8	52.7	55.9	31.7	25.8	25.2	0.369		PLA
2023.12.04 18:55:17	post	PLA	89	M	38	170	74.2	17	53.9	57.2	32.5	25.7	23	0.367		CRE
2023.12.08 17:25:49	96	PLA	89	M	38	170	74	16.7	54	57.3	32.3	25.6	22.6	0.373		CRE
2023.12.06 17:30:48	48	PLA	89	M	38	170	74.9	15.6	55.9	59.3	33.8	25.9	20.8	0.367		CRE
2024.02.26 10:03:29	pre	PLA	90	F	22	157.5	45.5	12	31.5	33.5	17.8	18.3	26.5	0.38		CRE
2024.02.26 10:44:47	post	PLA	90	F	22	157.5	45.4	11.7	31.8	33.7	18	18.3	25.8	0.379		PLA
2024.03.01 10:03:05	96	PLA	90	F	22	157.5	44.9	11.4	31.6	33.5	17.9	18.1	25.4	0.377		PLA
2024.02.28 10:02:50	48	PLA	90	F	22	157.5	46.5	12	32.5	34.5	18.4	18.7	25.8	0.381		PLA
2024.02.12 16:05:02	pre	CRE	91	F	22	172	60.1	12.1	45.1	48	26.4	20.3	20.2	0.381		PLA
2024.02.12 17:00:26	post	CRE	91	F	22	172	59.6	11.7	45.1	47.9	26.3	20.1	19.7	0.381		CRE
2024.02.16 08:43:29	96	CRE	91	F	22	172	61	12	46.1	49	26.9	20.6	19.7	0.382		CRE
2024.02.14 08:29:25	48	CRE	91	F	22	172	60.7	12.6	45.2	48.1	26.4	20.5	20.8	0.383		CRE
2024.02.26 11:09:26	pre	CRE	93	F	31	159	53.7	14.7	36.7	39	21.1	21.2	27.4	0.38		CRE
2024.02.26 11:52:01	post	CRE	93	F	31	159	53.6	14.2	37.1	39.4	21.4	21.2	26.4	0.379		PLA
2024.03.01 10:37:52	96	CRE	93	F	31	159	53.6	14.5	36.8	39.1	21.3	21.2	27	0.376		PLA
2024.02.28 10:39:20	48	CRE	93	F	31	159	53.3	14.4	36.6	38.9	21.2	21.1	27.1	0.373		PLA
2023.12.11 18:03:07	pre	PLA	94	M	42	170	86.4	21.3	61.6	65.1	37.5	29.9	24.7	0.365		PLA
2023.12.11 18:53:03	post	PLA	94	M	42	170	86.2	20.7	62.1	65.5	37.9	29.8	24	0.365		PLA
2023.12.15 17:48:00	96	PLA	94	M	42	170	86.7	20.8	62.4	65.9	38.1	30	23.9	0.366		PLA
2023.12.13 18:36:27	48	PLA	94	M	42	170	86.6	21.6	61.6	65	37.5	30	24.9	0.366		PLA
2024.02.05 14:01:02	pre	PLA	95	M	19	165	58.1	11.1	44.4	47	26.6	21.3	19.1	0.362		PLA
2024.02.05 14:48:33	post	PLA	95	M	19	165	57.7	10.4	44.7	47.3	26.8	21.2	18	0.361		PLA
2024.02.09 14:44:46	96	PLA	95	M	19	165	58.5	9.3	46.5	49.2	27.8	21.5	15.8	0.366		PLA
2024.02.07 15:08:13	48	PLA	95	M	19	165	59	9.1	47.2	49.9	28.3	21.7	15.5	0.364		PLA
2024.02.05 13:12:16	pre	PLA	96	M	20	169	54	3.7	47.5	50.3	28.3	18.9	6.9	0.369		PLA
2024.02.05 13:58:29	post	PLA	96	M	20	169	53.9	4.2	47	49.7	28	18.9	7.7	0.369		CRE
2024.02.09 16:42:14	96	PLA	96	M	20	169	54.4	4.6	47.1	49.8	28	19	8.5	0.37		CRE
2024.02.07 11:07:48	48	PLA	96	M	20	169	54.7	4.9	47	49.8	27.9	19.2	9	0.372		CRE
2024.02.12 12:09:55	pre	PLA	97	M	19	178	72.7	11.7	57.6	61	34.6	22.9	16.1	0.373		CRE
2024.02.12 12:49:36	post	PLA	97	M	19	178	72.6	11	58.2	61.6	35	22.9	15.2	0.373		CRE
2024.02.16 10:56:30	96	PLA	97	M	19	178	72.8	10.9	58.5	61.9	35.2	23	15	0.373		CRE
2024.02.14 10:37:44	48	PLA	97	M	19	178	73.1	12.2	57.5	60.9	34.5	23.1	16.6	0.373		CRE
2024.02.05 12:13:30	pre	CRE	100	M	20	169.8	64.1	12.5	48.6	51.6	28.7	22.2	19.6	0.377		CRE
2024.02.05 13:00:47	post	CRE	100	M	20	169.8	64.1	12.2	48.9	51.9	28.9	22.2	19	0.376		PLA
2024.02.09 15:39:10	96	CRE	100	M	20	169.8	64.7	11.8	49.8	52.9	29.5	22.4	18.3	0.377		PLA
2024.02.07 16:12:19	48	CRE	100	M	20	169.8	64.3	11.1	50.1	53.2	29.8	22.3	17.2	0.375		PLA
2024.03.11 17:58:07	pre	CRE	102	M	31	180	71.3	13.7	54.3	57.6	32.7	22	19.3	0.367		PLA
2024.03.11 18:50:25	post	CRE	102	M	31	180	71.2	12.6	55.3	58.6	33.4	22	17.7	0.366		PLA
2024.03.15 18:23:31	96	CRE	102	M	31	180	71.2	12.7	55.2	58.5	33.3	22	17.9	0.367		PLA
2024.03.13 18:12:15	48	CRE	102	M	31	180	71.4	12.9	55.2	58.5	33.4	22	18.1	0.366		PLA
2024.02.12 14:44:48	pre	CRE	103	M	21	167	55.3	6.8	45.7	48.5	27.1	19.8	12.2	0.371		PLA
2024.02.12 15:41:16	post	CRE	103	M	21	167	55.2	6.1	46.4	49.1	27.6	19.8	11	0.371		PLA
2024.02.16 08:29:01	96	CRE	103	M	21	167	56.1	7.6	45.8	48.5	27.1	20.1	13.5	0.373		PLA
2024.02.14 09:51:56	48	CRE	103	M	21	167	54.9	8.3	44	46.6	26.1	19.7	15.1	0.369		PLA
2024.02.12 15:24:43	pre	CRE	104	M	20	179.5	70.5	7.8	59.2	62.7	35.7	21.9	11.1	0.369		PLA
2024.02.12 16:12:00	post	CRE	104	M	20	179.5	70.4	7.7	59.2	62.7	35.8	21.8	10.9	0.368		PLA
2024.02.16 10:24:40	96	CRE	104	M	20	179.5	72.3	9.2	59.5	63.1	35.8	22.4	12.7	0.372		PLA
2024.02.14 09:36:26	48	CRE	104	M	20	179.5	71.7	9.5	58.6	62.2	35.3	22.3	13.3	0.37		PLA
2024.03.11 17:06:13	pre	CRE	105	F	22	157	54	15.4	36.2	38.6	20.8	21.9	28.5	0.38		PLA
2024.03.11 17:51:01	post	CRE	105	F	22	157	53.9	14.5	37	39.4	21.3	21.9	27	0.378		CRE
2024.03.15 19:07:20	96	CRE	105	F	22	157	53.1	14.9	35.9	38.2	20.7	21.5	28.1	0.378		CRE
2024.03.13 18:36:11	48	CRE	105	F	22	157	53.7	14.3	37	39.4	21.3	21.8	26.6	0.38		CRE
2024.04.22 18:09:42	pre	PLA	108	F	20	164	60.6	19.6	38.5	41	21.8	22.5	32.3	0.394		CRE
2024.04.22 18:47:55	post	PLA	108	F	20	164	60.5	20.1	37.9	40.4	21.4	22.5	33.2	0.395		CRE
2024.04.26 18:08:35	96	PLA	108	F	20	164	60.1	19.8	37.8	40.3	21.3	22.3	33	0.397		CRE
2024.04.24 18:08:54	48	PLA	108	F	20	164	58.9	20.7	35.8	38.2	20.3	21.9	35.2	0.388		CRE
2024.04.01 10:32:33	pre	CRE	109	F	40	158	51	10.5	38.2	40.5	21.9	20.4	20.6	0.385		CRE
2024.04.01 11:15:48	post	CRE	109	F	40	158	50.9	10.9	37.7	40	21.6	20.4	21.5	0.386		CRE
2024.04.05 13:13:26	96	CRE	109	F	40	158	50.4	10.7	37.4	39.7	21.4	20.2	21.2	0.386		CRE
2024.04.03 13:08:40	48	CRE	109	F	40	158	50.9	10.4	38.2	40.5	21.9	20.4	20.4	0.385		CRE
2024.03.11 15:00:16	pre	CRE	110	M	42	165	72.9	17.6	52.2	55.3	31.2	26.8	24.1	0.372		CRE
2024.03.11 15:42:52	post	CRE	110	M	42	165	72.8	17.1	52.7	55.7	31.5	26.7	23.5	0.371		CRE
2024.03.15 19:12:42	96	CRE	110	M	42	165	73.7	17.5	53.1	56.2	31.7	27.1	23.8	0.373		CRE
2024.03.13 14:06:12	48	CRE	110	M	42	165	73	17.4	52.6	55.6	31.4	26.8	23.9	0.371		CRE
2024.04.29 16:17:48	pre	PLA	111	F	31	153	47.3	9.8	35.5	37.5	20.3	20.2	20.6	0.382		CRE
2024.04.29 17:00:50	post	PLA	111	F	31	153	47.1	9.6	35.5	37.5	20.3	20.1	20.4	0.382		CRE
2024.05.03 13:09:55	96	PLA	111	F	31	153	46.9	10.6	34.3	36.3	19.5	20	22.6	0.383		CRE
2024.05.01 16:11:33	48	PLA	111	F	31	153	46.5	9.8	34.7	36.7	19.8	19.9	21	0.383		CRE
2024.04.01 09:40:54	pre	CRE	112	M	20	179	71.1	7.4	60.1	63.7	36.3	22.2	10.4	0.37		CRE
2024.04.01 10:21:49	post	CRE	112	M	20	179	71	7.7	59.8	63.3	36.1	22.2	10.8	0.371		PLA
2024.04.05 18:21:35	96	CRE	112	M	20	179	68.6	7	58.2	61.6	35	21.4	10.2	0.372		PLA
2024.04.03 17:12:30	48	CRE	112	M	20	179	69.1	7	58.6	62.1	35.6	21.6	10.1	0.366		PLA
2024.04.01 08:34:55	pre	PLA	113	F	48	173	80	27.5	49.3	52.5	28.5	26.7	34.4	0.393		PLA
2024.04.01 09:28:45	post	PLA	113	F	48	173	79.9	27.4	49.3	52.5	28.5	26.7	34.3	0.393		CRE
2024.04.05 11:01:58	96	PLA	113	F	48	173	78.7	27	48.6	51.7	28.1	26.3	34.3	0.392		CRE
2024.04.03 16:08:04	48	PLA	113	F	48	173	79.4	26.9	49.3	52.5	28.5	26.5	33.9	0.393		CRE
																CRE
																CRE
																CRE
																CRE
																CRE
																PLA
																PLA
																PLA
																PLA
																CRE
																CRE
																CRE
																CRE
																PLA
																PLA
																PLA
																PLA
[truncated: 127 more columns]

## Sheet: InBody data
			Body weight				% Body fat				Skeleta lMuscle Mass				5kHz-reactance of LA				TBW of left arm				ICW of left arm				ECW of left arm
ID	group	Gender	pre	post	48	96	pre	post	48	96	pre	post	48	96	pre	post	48	96	pre	post	48	96	pre	post	48	96	pre	post	48	96
54	CRE	F	51.5	51.5	51.3	51.2	26.1	26.3	26	26.2	20.5	20.4	20.4	20.2	17.6	14.8	17.6	17.3	1.2	1.3	1.2	1.2	0.8	0.8	0.8	0.8	0.5	0.5	0.5	0.5
56	CRE	M	61.1	61	61.2	61.8	11.8	11.1	12.6	10.5	30.9	31.2	30.4	31.6	17.9	14.5	16.6	14.7	2.2	2.4	2.2	2.4	1.4	1.5	1.4	1.5	0.8	0.9	0.8	0.9
58	PLA	F	52.5	52.4	53	52.6	19	19.2	18.6	19	23.3	23.3	23.6	23.3	17.6	17	13.6	10.1	1.5	1.5	1.6	1.6	0.9	0.9	1	1	0.6	0.6	0.6	0.6
61	CRE	M	65.4	65.4	65.3	64.4	14.5	14.2	14.6	14.1	31.5	31.7	31.4	31.3	16.6	14	13.9	15.2	2.2	2.4	2.3	2.3	1.4	1.5	1.4	1.4	0.8	0.9	0.9	0.9
63	PLA	F	51.7	51.4	51.4	51.3	25	23.7	24.8	24.7	20.9	21.2	21	20.8	15.6	12.5	15.4	14.3	1.2	1.4	1.3	1.3	0.8	0.9	0.8	0.8	0.5	0.5	0.5	0.5
64	CRE	F	57.8	56.8	58.1	57.6	31.3	30.5	30.6	28.5	21.4	21.3	21.6	22.1	17.5	12.7	12.7	10.7	1.4	1.4	1.4	1.5	0.9	0.9	0.9	0.9	0.5	0.5	0.6	0.6
65	PLA	F	45.1	45.1	44.7	44.8	27.4	26.6	27.4	26	17.4	17.7	17.3	17.7	16.6	13.7	19	15.9	1	1	1	1	0.6	0.6	0.6	0.6	0.4	0.4	0.4	0.4
66	CRE	F	49.3	49.2	50.1	49.7	19	18.4	18.2	18.8	21.9	22	22.4	22	16.4	13.1	10.8	11.9	1.4	1.4	1.4	1.4	0.8	0.9	0.9	0.9	0.5	0.5	0.6	0.5
67	PLA	F	51.2	51.1	50.4	50.9	28.8	27.6	26.3	27.3	19.7	20	20.3	20.1	21.5	14.2	19.1	19	1.1	1.2	1.2	1.2	0.7	0.8	0.8	0.8	0.4	0.5	0.5	0.4
69	PLA	M	61.8	61.7	62	62.2	7.1	7.8	9.4	11.1	32.3	32.1	31.4	30.9	16.8	14.5	16.4	17.1	2.3	2.4	2.1	2.1	1.4	1.5	1.3	1.3	0.9	0.9	0.8	0.8
71	PLA	M	74.1	74	73	74.1	21.7	20.8	19.8	21.1	32.8	33.2	33.4	32.9	17.8	15.8	13.7	13.2	2.3	2.4	2.5	2.4	1.4	1.5	1.6	1.5	0.9	0.9	0.9	0.9
72	CRE	F	48.2	48	48.2	47.4	21.7	21.1	22.6	21.2	20.3	20.4	20	20.1	17.3	15.5	16.7	15.2	1.2	1.3	1.2	1.3	0.8	0.8	0.8	0.8	0.5	0.5	0.5	0.5
73	CRE	M	54.2	54.1	54.1	54	11.1	11.9	11.5	11.2	27.1	26.8	26.8	26.9	17.4	13.8	14.3	11.7	2	2.1	2	2.1	1.2	1.3	1.3	1.3	0.7	0.8	0.8	0.8
76	PLA	M	58.5	58.5	57.8	58.5	21.3	19.9	22.5	20.5	25.6	26.1	24.9	25.9	16.4	13.6	16.4	12.2	1.7	1.9	1.7	1.8	1.1	1.2	1	1.1	0.6	0.7	0.6	0.7
77	PLA	F	49.2	49.1	49.7	49.3	20.8	20.7	20.5	20.3	21	21	21.3	21.4	13.9	11.5	12.3	13.2	1.3	1.3	1.3	1.4	0.8	0.8	0.8	0.8	0.5	0.5	0.5	0.5
78	CRE	F	48.6	48.6	49.1	49.2	24.5	24.1	23.9	24.6	19.9	20	20.2	20	12.9	11.6	11.7	12	1.2	1.3	1.3	1.2	0.8	0.8	0.8	0.8	0.5	0.5	0.5	0.5
81	PLA	F	56.3	56.2	55.8	55.8	25.1	25.4	24.2	23.8	23	22.9	23.2	23.2	10.5	10	10.1	8	1.5	1.5	1.6	1.6	0.9	1	1	1	0.6	0.6	0.6	0.6
83	CRE	F	55.9	55.9	55.7	55.8	19.5	19.1	20.7	19.1	24.7	24.9	24.2	24.7	14	12.3	14.6	14.7	1.6	1.7	1.5	1.6	1	1.1	1	1	0.6	0.7	0.6	0.6
84	PLA	F	49.7	49.5	49.2	50.9	27.3	26.4	25	25.3	19.5	19.7	19.9	20.3	17.1	16.3	14.9	13	1.1	1.2	1.2	1.3	0.7	0.8	0.7	0.8	0.4	0.5	0.5	0.5
87	CRE	M	47.1	47	47.4	47.6	10.7	9.9	9	10.1	23.5	23.7	24.1	23.8	18	14.9	13.9	10.8	1.5	1.6	1.6	1.7	0.9	1	1	1	0.5	0.6	0.6	0.6
88	PLA	M	71.7	71.5	72	72	17.2	17.1	16.6	17	33.6	33.6	34	33.8	17	14.7	16.9	17.3	2.5	2.6	2.5	2.5	1.6	1.6	1.6	1.5	0.9	1	0.9	0.9
89	PLA	M	74.7	74.2	74.9	74	25.2	23	20.8	22.6	31.7	32.5	33.8	32.3	17	14.2	13	11.7	2.2	2.4	2.4	2.3	1.4	1.5	1.5	1.4	0.8	0.9	0.9	0.9
90	PLA	F	45.5	45.4	46.5	44.9	26.5	25.8	25.8	25.4	17.8	18	18.4	17.9	19.5	16	16	17.9	1	1.1	1.1	1	0.6	0.7	0.7	0.6	0.4	0.4	0.4	0.4
91	CRE	F	60.1	59.6	60.7	61	20.2	19.7	20.8	19.7	26.4	26.3	26.4	26.9	16.5	14.1	15.7	15.6	1.8	1.8	1.7	1.8	1.1	1.2	1.1	1.1	0.7	0.7	0.7	0.7
93	CRE	F	53.7	53.6	53.3	53.6	27.4	26.4	27.1	27	21.1	21.4	21.2	21.3	18.3	14.8	20.5	19.2	1.4	1.4	1.4	1.4	0.9	0.9	0.9	0.9	0.5	0.5	0.5	0.5
94	PLA	M	86.4	86.2	86.6	86.7	24.7	24	24.9	23.9	37.5	37.9	37.5	38.1	15.3	12.1	12.4	12.5	3	3.3	3.1	3.2	1.9	2	2	2	1.1	1.2	1.2	1.2
95	PLA	M	58.1	57.7	59	58.5	19.1	18	15.5	15.8	26.6	26.8	28.3	27.8	16.2	13.7	13	13	1.8	1.9	2	1.9	1.2	1.2	1.3	1.2	0.7	0.7	0.8	0.7
96	PLA	M	54	53.9	54.7	54.4	6.9	7.7	9	8.5	28.3	28	27.9	28	14	12.8	13.4	12.3	1.9	2	1.9	1.9	1.2	1.2	1.2	1.2	0.7	0.7	0.7	0.7
97	PLA	M	72.7	72.6	73.1	72.8	16.1	15.2	16.6	15	34.6	35	34.5	35.2	14.8	12.9	14.7	12.7	2.5	2.7	2.6	2.6	1.6	1.7	1.6	1.6	1	1	1	1
100	CRE	M	64.1	64.1	64.3	64.7	19.6	19	17.2	18.3	28.7	28.9	29.8	29.5	13.1	11.5	12.7	13.1	1.9	2.1	2.1	2	1.2	1.3	1.3	1.3	0.7	0.8	0.8	0.8
102	CRE	M	71.3	71.2	71.4	71.2	19.3	17.7	18.1	17.9	32.7	33.4	33.4	33.3	20.5	15.8	14.5	13.2	2.1	2.4	2.4	2.4	1.3	1.5	1.5	1.5	0.8	0.9	0.9	0.9
103	CRE	M	55.3	55.2	54.9	56.1	12.2	11	15.1	13.5	27.1	27.6	26.1	27.1	17.6	14.3	18.4	13.8	1.8	1.9	1.7	1.8	1.1	1.2	1.1	1.1	0.7	0.7	0.6	0.7
104	CRE	M	70.5	70.4	71.7	72.3	11.1	10.9	13.3	12.7	35.7	35.8	35.3	35.8	13.4	11.6	13.5	13.7	2.6	2.7	2.5	2.5	1.6	1.7	1.6	1.6	1	1	0.9	1
105	CRE	F	54	53.9	53.7	53.1	28.5	27	26.6	28.1	20.8	21.3	21.3	20.7	18	14.2	15.3	14.2	1.4	1.5	1.4	1.4	0.9	0.9	0.9	0.9	0.5	0.6	0.5	0.5
108	PLA	F	60.6	60.5	58.9	60.1	32.3	33.2	35.2	33	21.8	21.4	20.3	21.3	11.3	9.5	13.8	9.6	1.3	1.3	1.2	1.3	0.8	0.8	0.7	0.8	0.5	0.5	0.5	0.5
109	CRE	F	51	50.9	50.9	50.4	20.6	21.5	20.4	21.2	21.9	21.6	21.9	21.4	14.8	13.1	13.7	14.5	1.5	1.5	1.5	1.4	0.9	0.9	0.9	0.9	0.6	0.6	0.6	0.5
110	CRE	M	72.9	72.8	73	73.7	24.1	23.5	23.9	23.8	31.2	31.5	31.4	31.7	14.3	10.8	12.6	10.4	2.3	2.5	2.3	2.4	1.4	1.5	1.4	1.5	0.9	0.9	0.9	0.9
111	PLA	F	47.3	47.1	46.5	46.9	20.6	20.4	21	22.6	20.3	20.3	19.8	19.5	14.3	13	14.5	12.5	1.3	1.4	1.3	1.3	0.8	0.9	0.8	0.8	0.5	0.5	0.5	0.5
112	CRE	M	71.1	71	69.1	68.6	10.4	10.8	10.1	10.2	36.3	36.1	35.6	35	17.7	14.6	20.4	19.2	2.8	2.9	2.7	2.7	1.8	1.8	1.7	1.7	1	1.1	1	1
113	PLA	F	80	79.9	79.4	78.7	34.4	34.3	33.9	34.3	28.5	28.5	28.5	28.1	11.9	10.8	11.7	10.8	1.9	2	2	2	1.2	1.3	1.2	1.2	0.7	0.8	0.8	0.8
	mean	PLA	60.055	59.9	59.93	59.97	22.325	21.84	21.89	21.86	25.81	25.96	25.965	25.925	15.755	13.44	14.515	13.315	1.72	1.825	1.78	1.785	1.08	1.145	1.11	1.1	0.655	0.69	0.68	0.675
		CRE	58.155	58.01	58.175	58.17	19.18	18.705	19.115	18.835	26.18	26.315	26.195	26.27	16.49	13.6	15.005	14.055	1.775	1.88	1.79	1.825	1.11	1.175	1.135	1.145	0.665	0.71	0.69	0.695
